# Supplementary material for: Global areas of low human impact (‘Low Impact Areas’) and fragmentation of the natural world
Source: Sci Rep. 2019 Oct 2;9:14179. doi: 10.1038/s41598-019-50558-6 (PMC6775135; doi:10.1038/s41598-019-50558-6)
Supplement: Supplementary file 2 — Supplemental Table S2 [file 41598_2019_50558_MOESM2_ESM.xlsx]

## Sheet: TableS2_PercentLIAByEcoregion
EcoID	Ecoregion name	Biome	Biome Number	Percent LIA
0	Rock and Ice	N/A	11	97.4
1	Albertine Rift montane forests	Tropical & Subtropical Moist Broadleaf Forests	1	36.8
2	Cameroon Highlands forests	Tropical & Subtropical Moist Broadleaf Forests	1	49.5
3	Central Congolian lowland forests	Tropical & Subtropical Moist Broadleaf Forests	1	86.8
4	Comoros forests	Tropical & Subtropical Moist Broadleaf Forests	1	37.8
5	Congolian coastal forests	Tropical & Subtropical Moist Broadleaf Forests	1	82.1
6	Cross-Niger transition forests	Tropical & Subtropical Moist Broadleaf Forests	1	8.3
7	Cross-Sanaga-Bioko coastal forests	Tropical & Subtropical Moist Broadleaf Forests	1	57.4
8	East African montane forests	Tropical & Subtropical Moist Broadleaf Forests	1	10
9	Eastern Arc forests	Tropical & Subtropical Moist Broadleaf Forests	1	39.9
10	Eastern Congolian swamp forests	Tropical & Subtropical Moist Broadleaf Forests	1	78.9
11	Eastern Guinean forests	Tropical & Subtropical Moist Broadleaf Forests	1	9.4
12	Ethiopian montane forests	Tropical & Subtropical Moist Broadleaf Forests	1	16
13	Granitic Seychelles forests	Tropical & Subtropical Moist Broadleaf Forests	1	7.5
14	Guinean montane forests	Tropical & Subtropical Moist Broadleaf Forests	1	29.9
15	Knysna-Amatole montane forests	Tropical & Subtropical Moist Broadleaf Forests	1	43.9
16	Kwazulu Natal-Cape coastal forests	Tropical & Subtropical Moist Broadleaf Forests	1	11.2
17	Madagascar humid forests	Tropical & Subtropical Moist Broadleaf Forests	1	27
18	Madagascar subhumid forests	Tropical & Subtropical Moist Broadleaf Forests	1	42.9
19	Maputaland coastal forests and woodlands	Tropical & Subtropical Moist Broadleaf Forests	1	24.8
20	Mascarene forests	Tropical & Subtropical Moist Broadleaf Forests	1	38.8
21	Mount Cameroon and Bioko montane forests	Tropical & Subtropical Moist Broadleaf Forests	1	69.1
22	Niger Delta swamp forests	Tropical & Subtropical Moist Broadleaf Forests	1	43.1
23	Nigerian lowland forests	Tropical & Subtropical Moist Broadleaf Forests	1	21.2
24	Northeast Congolian lowland forests	Tropical & Subtropical Moist Broadleaf Forests	1	78.8
25	Northern Swahili coastal forests	Tropical & Subtropical Moist Broadleaf Forests	1	13
26	Northwest Congolian lowland forests	Tropical & Subtropical Moist Broadleaf Forests	1	90.2
27	S?o Tom?, Pr?ncipe, and Annob?n forests	Tropical & Subtropical Moist Broadleaf Forests	1	57.6
28	Southern Swahili coastal forests and woodlands	Tropical & Subtropical Moist Broadleaf Forests	1	31
29	Western Congolian swamp forests	Tropical & Subtropical Moist Broadleaf Forests	1	87.5
30	Western Guinean lowland forests	Tropical & Subtropical Moist Broadleaf Forests	1	27.7
31	Cape Verde Islands dry forests	Tropical & Subtropical Dry Broadleaf Forests	2	38.7
32	Madagascar dry deciduous forests	Tropical & Subtropical Dry Broadleaf Forests	2	56.2
33	Zambezian evergreen dry forests	Tropical & Subtropical Dry Broadleaf Forests	2	86.3
34	Angolan mopane woodlands	Tropical & Subtropical Grasslands, Savannas & Shrublands	7	26.9
35	Angolan scarp savanna and woodlands	Tropical & Subtropical Grasslands, Savannas & Shrublands	7	45.9
36	Angolan wet miombo woodlands	Tropical & Subtropical Grasslands, Savannas & Shrublands	7	68.2
37	Ascension scrub and grasslands	Tropical & Subtropical Grasslands, Savannas & Shrublands	7	53.2
38	Central bushveld	Tropical & Subtropical Grasslands, Savannas & Shrublands	7	4.4
39	Central Zambezian wet miombo woodlands	Tropical & Subtropical Grasslands, Savannas & Shrublands	7	67.8
40	Drakensberg Escarpment savanna and thicket	Tropical & Subtropical Grasslands, Savannas & Shrublands	7	9.4
41	Drakensberg grasslands	Tropical & Subtropical Grasslands, Savannas & Shrublands	7	4.3
42	Dry miombo woodlands	Tropical & Subtropical Grasslands, Savannas & Shrublands	7	48.5
43	East Sudanian savanna	Tropical & Subtropical Grasslands, Savannas & Shrublands	7	41.9
44	Guinean forest-savanna	Tropical & Subtropical Grasslands, Savannas & Shrublands	7	37.3
45	Horn of Africa xeric bushlands	Tropical & Subtropical Grasslands, Savannas & Shrublands	7	3.2
46	Itigi-Sumbu thicket	Tropical & Subtropical Grasslands, Savannas & Shrublands	7	39
47	Kalahari Acacia woodlands	Tropical & Subtropical Grasslands, Savannas & Shrublands	7	66
48	Limpopo lowveld	Tropical & Subtropical Grasslands, Savannas & Shrublands	7	25.2
49	Mandara Plateau woodlands	Tropical & Subtropical Grasslands, Savannas & Shrublands	7	1.1
50	Masai xeric grasslands and shrublands	Tropical & Subtropical Grasslands, Savannas & Shrublands	7	31.6
51	Northern Acacia-Commiphora bushlands and thickets	Tropical & Subtropical Grasslands, Savannas & Shrublands	7	13.8
52	Northern Congolian Forest-Savanna	Tropical & Subtropical Grasslands, Savannas & Shrublands	7	69.5
53	Sahelian Acacia savanna	Tropical & Subtropical Grasslands, Savannas & Shrublands	7	42.1
54	Serengeti volcanic grasslands	Tropical & Subtropical Grasslands, Savannas & Shrublands	7	37.3
55	Somali Acacia-Commiphora bushlands and thickets	Tropical & Subtropical Grasslands, Savannas & Shrublands	7	6.4
56	South Arabian fog woodlands, shrublands, and dune	Tropical & Subtropical Grasslands, Savannas & Shrublands	7	43.7
57	Southern Acacia-Commiphora bushlands and thickets	Tropical & Subtropical Grasslands, Savannas & Shrublands	7	22.5
58	Southern Congolian forest-savanna	Tropical & Subtropical Grasslands, Savannas & Shrublands	7	75.3
59	Southwest Arabian montane woodlands and grasslands	Tropical & Subtropical Grasslands, Savannas & Shrublands	7	6.3
60	St. Helena scrub and woodlands	Tropical & Subtropical Grasslands, Savannas & Shrublands	7	52.4
61	Victoria Basin forest-savanna	Tropical & Subtropical Grasslands, Savannas & Shrublands	7	11
62	West Sudanian savanna	Tropical & Subtropical Grasslands, Savannas & Shrublands	7	12.2
63	Western Congolian forest-savanna	Tropical & Subtropical Grasslands, Savannas & Shrublands	7	73.8
64	Zambezian Baikiaea woodlands	Tropical & Subtropical Grasslands, Savannas & Shrublands	7	56.9
65	Zambezian mopane woodlands	Tropical & Subtropical Grasslands, Savannas & Shrublands	7	40.6
66	Zambezian-Limpopo mixed woodlands	Tropical & Subtropical Grasslands, Savannas & Shrublands	7	16.2
68	Tristan Da Cunha-Gough Islands shrub and grasslands	Temperate Grasslands, Savannas & Shrublands	8	97.2
69	East African halophytics	Flooded Grasslands & Savannas	9	30.1
70	Etosha Pan halophytics	Flooded Grasslands & Savannas	9	88.3
71	Inner Niger Delta flooded savanna	Flooded Grasslands & Savannas	9	8.4
72	Lake Chad flooded savanna	Flooded Grasslands & Savannas	9	20.8
73	Makgadikgadi halophytics	Flooded Grasslands & Savannas	9	71.5
74	Sudd flooded grasslands	Flooded Grasslands & Savannas	9	20.2
75	Zambezian coastal flooded savanna	Flooded Grasslands & Savannas	9	29.6
76	Zambezian flooded grasslands	Flooded Grasslands & Savannas	9	71.1
77	Angolan montane forest-grassland	Montane Grasslands & Shrublands	10	52.3
78	East African montane moorlands	Montane Grasslands & Shrublands	10	71.2
79	Ethiopian montane grasslands and woodlands	Montane Grasslands & Shrublands	10	1.5
80	Ethiopian montane moorlands	Montane Grasslands & Shrublands	10	15.9
81	Highveld grasslands	Montane Grasslands & Shrublands	10	3.4
82	Jos Plateau forest-grassland	Montane Grasslands & Shrublands	10	10.4
83	Madagascar ericoid thickets	Montane Grasslands & Shrublands	10	15.8
84	Mulanje Montane forest-grassland	Montane Grasslands & Shrublands	10	51.8
85	Nyanga-Chimanimani Montane forest-grassland	Montane Grasslands & Shrublands	10	24.8
86	Rwenzori-Virunga montane moorlands	Montane Grasslands & Shrublands	10	99.4
87	Southern Rift Montane forest-grassland	Montane Grasslands & Shrublands	10	25.2
88	Albany thickets	Mediterranean Forests, Woodlands & Scrub	12	8.6
89	Fynbos shrubland	Mediterranean Forests, Woodlands & Scrub	12	32.9
90	Renosterveld shrubland	Mediterranean Forests, Woodlands & Scrub	12	23.5
91	Aldabra Island xeric scrub	Deserts & Xeric Shrublands	13	100
92	Djibouti xeric shrublands	Deserts & Xeric Shrublands	13	27.3
93	Eritrean coastal desert	Deserts & Xeric Shrublands	13	72.3
94	Gariep Karoo	Deserts & Xeric Shrublands	13	93.7
95	Hobyo grasslands and shrublands	Deserts & Xeric Shrublands	13	13.8
96	Ile Europa and Bassas da India xeric scrub	Deserts & Xeric Shrublands	13	0
97	Kalahari xeric savanna	Deserts & Xeric Shrublands	13	62.8
98	Kaokoveld desert	Deserts & Xeric Shrublands	13	90.5
99	Madagascar spiny thickets	Deserts & Xeric Shrublands	13	3.8
100	Madagascar succulent woodlands	Deserts & Xeric Shrublands	13	8.3
101	Nama Karoo shrublands	Deserts & Xeric Shrublands	13	60.9
102	Namaqualand-Richtersveld steppe	Deserts & Xeric Shrublands	13	86
103	Namib Desert	Deserts & Xeric Shrublands	13	93.1
104	Namibian savanna woodlands	Deserts & Xeric Shrublands	13	55.9
105	Socotra Island xeric shrublands	Deserts & Xeric Shrublands	13	43.8
106	Somali montane xeric woodlands	Deserts & Xeric Shrublands	13	4.3
107	Southwest Arabian coastal xeric shrublands	Deserts & Xeric Shrublands	13	3.9
108	Southwest Arabian Escarpment shrublands and woodlands	Deserts & Xeric Shrublands	13	14
109	Southwest Arabian highland xeric scrub	Deserts & Xeric Shrublands	13	3
110	Succulent Karoo xeric shrublands	Deserts & Xeric Shrublands	13	61.5
111	Central African mangroves	Mangroves	14	59.9
112	East African mangroves	Mangroves	14	36.3
113	Guinean mangroves	Mangroves	14	33.1
114	Madagascar mangroves	Mangroves	14	59.1
115	Red Sea mangroves	Mangroves	14	13.8
116	Southern Africa mangroves	Mangroves	14	21.1
129	Scotia Sea Islands tundra	Tundra	11	100
131	South Orkney Islands tundra	Tundra	11	100
133	Southern Indian Ocean Islands tundra	Tundra	11	100
135	Admiralty Islands lowland rain forests	Tropical & Subtropical Moist Broadleaf Forests	1	87.7
136	Banda Sea Islands moist deciduous forests	Tropical & Subtropical Moist Broadleaf Forests	1	65.3
137	Biak-Numfoor rain forests	Tropical & Subtropical Moist Broadleaf Forests	1	74.3
138	Buru rain forests	Tropical & Subtropical Moist Broadleaf Forests	1	64.4
139	Central Range Papuan montane rain forests	Tropical & Subtropical Moist Broadleaf Forests	1	81.6
140	Halmahera rain forests	Tropical & Subtropical Moist Broadleaf Forests	1	81
141	Huon Peninsula montane rain forests	Tropical & Subtropical Moist Broadleaf Forests	1	81.1
142	Lord Howe Island subtropical forests	Tropical & Subtropical Moist Broadleaf Forests	1	100
143	Louisiade Archipelago rain forests	Tropical & Subtropical Moist Broadleaf Forests	1	84.7
144	New Britain-New Ireland lowland rain forests	Tropical & Subtropical Moist Broadleaf Forests	1	81.6
145	New Britain-New Ireland montane rain forests	Tropical & Subtropical Moist Broadleaf Forests	1	95.8
146	New Caledonia rain forests	Tropical & Subtropical Moist Broadleaf Forests	1	80.5
148	Northern New Guinea lowland rain and freshwater swamp forests	Tropical & Subtropical Moist Broadleaf Forests	1	80.3
149	Northern New Guinea montane rain forests	Tropical & Subtropical Moist Broadleaf Forests	1	91.8
150	Queensland tropical rain forests	Tropical & Subtropical Moist Broadleaf Forests	1	80.4
151	Seram rain forests	Tropical & Subtropical Moist Broadleaf Forests	1	77.3
152	Solomon Islands rain forests	Tropical & Subtropical Moist Broadleaf Forests	1	83
153	Southeast Papuan rain forests	Tropical & Subtropical Moist Broadleaf Forests	1	83.1
154	Southern New Guinea freshwater swamp forests	Tropical & Subtropical Moist Broadleaf Forests	1	84.2
155	Southern New Guinea lowland rain forests	Tropical & Subtropical Moist Broadleaf Forests	1	92.1
156	Sulawesi lowland rain forests	Tropical & Subtropical Moist Broadleaf Forests	1	41.3
157	Sulawesi montane rain forests	Tropical & Subtropical Moist Broadleaf Forests	1	74.9
158	Trobriand Islands rain forests	Tropical & Subtropical Moist Broadleaf Forests	1	76.4
159	Vanuatu rain forests	Tropical & Subtropical Moist Broadleaf Forests	1	74.4
160	Vogelkop montane rain forests	Tropical & Subtropical Moist Broadleaf Forests	1	96.2
161	Vogelkop-Aru lowland rain forests	Tropical & Subtropical Moist Broadleaf Forests	1	90.3
162	Yapen rain forests	Tropical & Subtropical Moist Broadleaf Forests	1	93.7
163	Lesser Sundas deciduous forests	Tropical & Subtropical Dry Broadleaf Forests	2	34.8
164	New Caledonia dry forests	Tropical & Subtropical Dry Broadleaf Forests	2	42.5
165	Sumba deciduous forests	Tropical & Subtropical Dry Broadleaf Forests	2	17.5
166	Timor and Wetar deciduous forests	Tropical & Subtropical Dry Broadleaf Forests	2	13.3
167	Chatham Island temperate forests	Temperate Broadleaf & Mixed Forests	4	99.8
168	Eastern Australian temperate forests	Temperate Broadleaf & Mixed Forests	4	43.6
169	Fiordland temperate forests	Temperate Broadleaf & Mixed Forests	4	99.5
170	Nelson Coast temperate forests	Temperate Broadleaf & Mixed Forests	4	80.4
171	New Zealand North Island temperate forests	Temperate Broadleaf & Mixed Forests	4	14.5
172	New Zealand South Island temperate forests	Temperate Broadleaf & Mixed Forests	4	18.5
173	Northland temperate kauri forests	Temperate Broadleaf & Mixed Forests	4	7.4
174	Rakiura Island temperate forests	Temperate Broadleaf & Mixed Forests	4	99.1
175	Richmond temperate forests	Temperate Broadleaf & Mixed Forests	4	46.6
176	Southeast Australia temperate forests	Temperate Broadleaf & Mixed Forests	4	21.3
177	Tasmanian Central Highland forests	Temperate Broadleaf & Mixed Forests	4	68.5
178	Tasmanian temperate forests	Temperate Broadleaf & Mixed Forests	4	66.3
179	Tasmanian temperate rain forests	Temperate Broadleaf & Mixed Forests	4	85.3
180	Westland temperate forests	Temperate Broadleaf & Mixed Forests	4	90.6
181	Arnhem Land tropical savanna	Tropical & Subtropical Grasslands, Savannas & Shrublands	7	99
182	Brigalow tropical savanna	Tropical & Subtropical Grasslands, Savannas & Shrublands	7	67.4
183	Cape York Peninsula tropical savanna	Tropical & Subtropical Grasslands, Savannas & Shrublands	7	98.9
184	Carpentaria tropical savanna	Tropical & Subtropical Grasslands, Savannas & Shrublands	7	99.9
185	Einasleigh upland savanna	Tropical & Subtropical Grasslands, Savannas & Shrublands	7	99
186	Kimberly tropical savanna	Tropical & Subtropical Grasslands, Savannas & Shrublands	7	99.6
187	Mitchell Grass Downs	Tropical & Subtropical Grasslands, Savannas & Shrublands	7	99.5
188	Trans Fly savanna and grasslands	Tropical & Subtropical Grasslands, Savannas & Shrublands	7	61.1
189	Victoria Plains tropical savanna	Tropical & Subtropical Grasslands, Savannas & Shrublands	7	99.7
190	Canterbury-Otago tussock grasslands	Temperate Grasslands, Savannas & Shrublands	8	8.8
191	Eastern Australia mulga shrublands	Temperate Grasslands, Savannas & Shrublands	8	99.1
192	Southeast Australia temperate savanna	Temperate Grasslands, Savannas & Shrublands	8	45.7
193	Australian Alps montane grasslands	Montane Grasslands & Shrublands	10	94.6
194	New Zealand South Island montane grasslands	Montane Grasslands & Shrublands	10	59.2
195	Papuan Central Range sub-alpine grasslands	Montane Grasslands & Shrublands	10	86.7
196	Antipodes Subantarctic Islands tundra	Tundra	11	99.7
197	Coolgardie woodlands	Mediterranean Forests, Woodlands & Scrub	12	85.9
198	Esperance mallee	Mediterranean Forests, Woodlands & Scrub	12	46.6
199	Eyre and York mallee	Mediterranean Forests, Woodlands & Scrub	12	28.2
200	Flinders-Lofty montane woodlands	Mediterranean Forests, Woodlands & Scrub	12	71.9
201	Hampton mallee and woodlands	Mediterranean Forests, Woodlands & Scrub	12	99.8
202	Jarrah-Karri forest and shrublands	Mediterranean Forests, Woodlands & Scrub	12	86.2
203	Murray-Darling woodlands and mallee	Mediterranean Forests, Woodlands & Scrub	12	49.8
204	Naracoorte woodlands	Mediterranean Forests, Woodlands & Scrub	12	12.2
205	Southwest Australia savanna	Mediterranean Forests, Woodlands & Scrub	12	40.5
206	Southwest Australia woodlands	Mediterranean Forests, Woodlands & Scrub	12	36.1
207	Carnarvon xeric shrublands	Deserts & Xeric Shrublands	13	97.5
208	Central Ranges xeric scrub	Deserts & Xeric Shrublands	13	99.8
209	Gibson desert	Deserts & Xeric Shrublands	13	99.9
210	Great Sandy-Tanami desert	Deserts & Xeric Shrublands	13	99.3
211	Great Victoria desert	Deserts & Xeric Shrublands	13	99.7
212	Nullarbor Plains xeric shrublands	Deserts & Xeric Shrublands	13	99.9
213	Pilbara shrublands	Deserts & Xeric Shrublands	13	98.3
214	Simpson desert	Deserts & Xeric Shrublands	13	99
215	Tirari-Sturt stony desert	Deserts & Xeric Shrublands	13	98.7
216	Western Australian Mulga shrublands	Deserts & Xeric Shrublands	13	98.8
217	New Guinea mangroves	Mangroves	14	90.8
218	Andaman Islands rain forests	Tropical & Subtropical Moist Broadleaf Forests	1	69.5
219	Borneo lowland rain forests	Tropical & Subtropical Moist Broadleaf Forests	1	54.7
220	Borneo montane rain forests	Tropical & Subtropical Moist Broadleaf Forests	1	92.4
221	Borneo peat swamp forests	Tropical & Subtropical Moist Broadleaf Forests	1	38.7
222	Brahmaputra Valley semi-evergreen forests	Tropical & Subtropical Moist Broadleaf Forests	1	8
223	Cardamom Mountains rain forests	Tropical & Subtropical Moist Broadleaf Forests	1	56.3
224	Chao Phraya freshwater swamp forests	Tropical & Subtropical Moist Broadleaf Forests	1	0.3
225	Chao Phraya lowland moist deciduous forests	Tropical & Subtropical Moist Broadleaf Forests	1	15.1
226	Chin Hills-Arakan Yoma montane forests	Tropical & Subtropical Moist Broadleaf Forests	1	80.6
227	Christmas and Cocos Islands tropical forests	Tropical & Subtropical Moist Broadleaf Forests	1	84
228	East Deccan moist deciduous forests	Tropical & Subtropical Moist Broadleaf Forests	1	5.7
229	Eastern Java-Bali montane rain forests	Tropical & Subtropical Moist Broadleaf Forests	1	14.3
230	Eastern Java-Bali rain forests	Tropical & Subtropical Moist Broadleaf Forests	1	3.2
231	Greater Negros-Panay rain forests	Tropical & Subtropical Moist Broadleaf Forests	1	8.4
232	Hainan Island monsoon rain forests	Tropical & Subtropical Moist Broadleaf Forests	1	35.2
233	Himalayan subtropical broadleaf forests	Tropical & Subtropical Moist Broadleaf Forests	1	13.5
234	Irrawaddy freshwater swamp forests	Tropical & Subtropical Moist Broadleaf Forests	1	0.7
235	Irrawaddy moist deciduous forests	Tropical & Subtropical Moist Broadleaf Forests	1	24.4
236	Jian Nan subtropical evergreen forests	Tropical & Subtropical Moist Broadleaf Forests	1	21.2
237	Kayah-Karen montane rain forests	Tropical & Subtropical Moist Broadleaf Forests	1	78.5
238	Lower Gangetic Plains moist deciduous forests	Tropical & Subtropical Moist Broadleaf Forests	1	2.7
239	Luang Prabang montane rain forests	Tropical & Subtropical Moist Broadleaf Forests	1	64.6
240	Luzon montane rain forests	Tropical & Subtropical Moist Broadleaf Forests	1	70.5
241	Luzon rain forests	Tropical & Subtropical Moist Broadleaf Forests	1	19.4
242	Malabar Coast moist forests	Tropical & Subtropical Moist Broadleaf Forests	1	1.5
243	Maldives-Lakshadweep-Chagos Archipelago tropical moist forests	Tropical & Subtropical Moist Broadleaf Forests	1	30.4
244	Meghalaya subtropical forests	Tropical & Subtropical Moist Broadleaf Forests	1	10
245	Mentawai Islands rain forests	Tropical & Subtropical Moist Broadleaf Forests	1	84.9
246	Mindanao montane rain forests	Tropical & Subtropical Moist Broadleaf Forests	1	50.1
247	Mindanao-Eastern Visayas rain forests	Tropical & Subtropical Moist Broadleaf Forests	1	17.2
248	Mindoro rain forests	Tropical & Subtropical Moist Broadleaf Forests	1	28.9
249	Mizoram-Manipur-Kachin rain forests	Tropical & Subtropical Moist Broadleaf Forests	1	62.5
250	Myanmar coastal rain forests	Tropical & Subtropical Moist Broadleaf Forests	1	37.4
251	Nansei Islands subtropical evergreen forests	Tropical & Subtropical Moist Broadleaf Forests	1	35.2
252	Nicobar Islands rain forests	Tropical & Subtropical Moist Broadleaf Forests	1	81.8
253	North Western Ghats moist deciduous forests	Tropical & Subtropical Moist Broadleaf Forests	1	4.6
254	North Western Ghats montane rain forests	Tropical & Subtropical Moist Broadleaf Forests	1	13
255	Northern Annamites rain forests	Tropical & Subtropical Moist Broadleaf Forests	1	71.2
256	Northern Indochina subtropical forests	Tropical & Subtropical Moist Broadleaf Forests	1	44.9
257	Northern Khorat Plateau moist deciduous forests	Tropical & Subtropical Moist Broadleaf Forests	1	11.9
258	Northern Thailand-Laos moist deciduous forests	Tropical & Subtropical Moist Broadleaf Forests	1	56.3
259	Northern Triangle subtropical forests	Tropical & Subtropical Moist Broadleaf Forests	1	91.3
260	Northern Vietnam lowland rain forests	Tropical & Subtropical Moist Broadleaf Forests	1	16.6
261	Orissa semi-evergreen forests	Tropical & Subtropical Moist Broadleaf Forests	1	1.6
262	Palawan rain forests	Tropical & Subtropical Moist Broadleaf Forests	1	87.5
263	Peninsular Malaysian montane rain forests	Tropical & Subtropical Moist Broadleaf Forests	1	89.5
264	Peninsular Malaysian peat swamp forests	Tropical & Subtropical Moist Broadleaf Forests	1	41.5
265	Peninsular Malaysian rain forests	Tropical & Subtropical Moist Broadleaf Forests	1	31
266	Red River freshwater swamp forests	Tropical & Subtropical Moist Broadleaf Forests	1	0.7
268	South China-Vietnam subtropical evergreen forests	Tropical & Subtropical Moist Broadleaf Forests	1	12.3
269	South Taiwan monsoon rain forests	Tropical & Subtropical Moist Broadleaf Forests	1	49
270	South Western Ghats moist deciduous forests	Tropical & Subtropical Moist Broadleaf Forests	1	19
271	South Western Ghats montane rain forests	Tropical & Subtropical Moist Broadleaf Forests	1	14.8
272	Southern Annamites montane rain forests	Tropical & Subtropical Moist Broadleaf Forests	1	66.3
273	Southwest Borneo freshwater swamp forests	Tropical & Subtropical Moist Broadleaf Forests	1	38.4
274	Sri Lanka lowland rain forests	Tropical & Subtropical Moist Broadleaf Forests	1	14.8
275	Sri Lanka montane rain forests	Tropical & Subtropical Moist Broadleaf Forests	1	22.8
276	Sulu Archipelago rain forests	Tropical & Subtropical Moist Broadleaf Forests	1	3.4
277	Sumatran freshwater swamp forests	Tropical & Subtropical Moist Broadleaf Forests	1	7.5
278	Sumatran lowland rain forests	Tropical & Subtropical Moist Broadleaf Forests	1	23.5
279	Sumatran montane rain forests	Tropical & Subtropical Moist Broadleaf Forests	1	67.7
280	Sumatran peat swamp forests	Tropical & Subtropical Moist Broadleaf Forests	1	18.8
281	Sundaland heath forests	Tropical & Subtropical Moist Broadleaf Forests	1	33.9
282	Sundarbans freshwater swamp forests	Tropical & Subtropical Moist Broadleaf Forests	1	0.9
283	Taiwan subtropical evergreen forests	Tropical & Subtropical Moist Broadleaf Forests	1	47.4
284	Tenasserim-South Thailand semi-evergreen rain forests	Tropical & Subtropical Moist Broadleaf Forests	1	49.2
285	Tonle Sap freshwater swamp forests	Tropical & Subtropical Moist Broadleaf Forests	1	13.8
286	Tonle Sap-Mekong peat swamp forests	Tropical & Subtropical Moist Broadleaf Forests	1	2.6
287	Upper Gangetic Plains moist deciduous forests	Tropical & Subtropical Moist Broadleaf Forests	1	0.9
288	Western Java montane rain forests	Tropical & Subtropical Moist Broadleaf Forests	1	16.2
289	Western Java rain forests	Tropical & Subtropical Moist Broadleaf Forests	1	3.4
290	Central Deccan Plateau dry deciduous forests	Tropical & Subtropical Dry Broadleaf Forests	2	1.8
291	Central Indochina dry forests	Tropical & Subtropical Dry Broadleaf Forests	2	18
292	Chhota-Nagpur dry deciduous forests	Tropical & Subtropical Dry Broadleaf Forests	2	6
293	East Deccan dry-evergreen forests	Tropical & Subtropical Dry Broadleaf Forests	2	0.9
294	Irrawaddy dry forests	Tropical & Subtropical Dry Broadleaf Forests	2	6.5
295	Khathiar-Gir dry deciduous forests	Tropical & Subtropical Dry Broadleaf Forests	2	3.2
296	Narmada Valley dry deciduous forests	Tropical & Subtropical Dry Broadleaf Forests	2	5
297	North Deccan dry deciduous forests	Tropical & Subtropical Dry Broadleaf Forests	2	2.5
298	South Deccan Plateau dry deciduous forests	Tropical & Subtropical Dry Broadleaf Forests	2	1.3
299	Southeast Indochina dry evergreen forests	Tropical & Subtropical Dry Broadleaf Forests	2	40.3
300	Southern Vietnam lowland dry forests	Tropical & Subtropical Dry Broadleaf Forests	2	25.1
301	Sri Lanka dry-zone dry evergreen forests	Tropical & Subtropical Dry Broadleaf Forests	2	40
302	Himalayan subtropical pine forests	Tropical & Subtropical Coniferous Forests	3	2.9
303	Luzon tropical pine forests	Tropical & Subtropical Coniferous Forests	3	45.7
304	Northeast India-Myanmar pine forests	Tropical & Subtropical Coniferous Forests	3	40.7
305	Sumatran tropical pine forests	Tropical & Subtropical Coniferous Forests	3	76
306	Eastern Himalayan broadleaf forests	Temperate Broadleaf & Mixed Forests	4	57.8
307	Northern Triangle temperate forests	Temperate Broadleaf & Mixed Forests	4	95.5
308	Western Himalayan broadleaf forests	Temperate Broadleaf & Mixed Forests	4	8
309	Eastern Himalayan subalpine conifer forests	Temperate Conifer Forests	5	74.3
310	Western Himalayan subalpine conifer forests	Temperate Conifer Forests	5	9.6
311	Terai-Duar savanna and grasslands	Tropical & Subtropical Grasslands, Savannas & Shrublands	7	8.4
312	Rann of Kutch seasonal salt marsh	Flooded Grasslands & Savannas	9	70.2
313	Kinabalu montane alpine meadows	Montane Grasslands & Shrublands	10	84.7
314	Aravalli west thorn scrub forests	Deserts & Xeric Shrublands	13	2.5
315	Deccan thorn scrub forests	Deserts & Xeric Shrublands	13	1.2
316	Godavari-Krishna mangroves	Deserts & Xeric Shrublands	13	7
317	Indus Valley desert	Deserts & Xeric Shrublands	13	0
318	Thar desert	Deserts & Xeric Shrublands	13	7.8
319	Indochina mangroves	Mangroves	14	6.3
320	Indus River Delta-Arabian Sea mangroves	Mangroves	14	8.7
321	Myanmar Coast mangroves	Mangroves	14	20.5
322	Sunda Shelf mangroves	Mangroves	14	40.2
323	Sundarbans mangroves	Mangroves	14	24.3
324	Sonoran-Sinaloan subtropical dry forest	Tropical & Subtropical Dry Broadleaf Forests	2	7
325	Bermuda subtropical conifer forests	Tropical & Subtropical Coniferous Forests	3	0
326	Sierra Madre Occidental pine-oak forests	Tropical & Subtropical Coniferous Forests	3	29.8
327	Sierra Madre Oriental pine-oak forests	Tropical & Subtropical Coniferous Forests	3	34.4
328	Allegheny Highlands forests	Temperate Broadleaf & Mixed Forests	4	49
329	Appalachian mixed mesophytic forests	Temperate Broadleaf & Mixed Forests	4	42.1
330	Appalachian Piedmont forests	Temperate Broadleaf & Mixed Forests	4	19.5
331	Appalachian-Blue Ridge forests	Temperate Broadleaf & Mixed Forests	4	34.1
332	East Central Texas forests	Temperate Broadleaf & Mixed Forests	4	1.3
333	Eastern Canadian Forest-Boreal transition	Temperate Broadleaf & Mixed Forests	4	82.8
334	Eastern Great Lakes lowland forests	Temperate Broadleaf & Mixed Forests	4	17.4
335	Gulf of St. Lawrence lowland forests	Temperate Broadleaf & Mixed Forests	4	51.3
336	Interior Plateau US Hardwood Forests	Temperate Broadleaf & Mixed Forests	4	14.9
337	Mississippi lowland forests	Temperate Broadleaf & Mixed Forests	4	24.8
338	New England-Acadian forests	Temperate Broadleaf & Mixed Forests	4	64.5
339	Northeast US Coastal forests	Temperate Broadleaf & Mixed Forests	4	10.9
340	Ozark Highlands mixed forests	Temperate Broadleaf & Mixed Forests	4	21.5
341	Ozark Mountain forests	Temperate Broadleaf & Mixed Forests	4	30.6
342	Southern Great Lakes forests	Temperate Broadleaf & Mixed Forests	4	6
343	Upper Midwest US forest-savanna transition	Temperate Broadleaf & Mixed Forests	4	15
344	Western Great Lakes forests	Temperate Broadleaf & Mixed Forests	4	75.6
345	Alberta-British Columbia foothills forests	Temperate Conifer Forests	5	78.1
346	Arizona Mountains forests	Temperate Conifer Forests	5	90.2
347	Atlantic coastal pine barrens	Temperate Conifer Forests	5	27.3
348	Blue Mountains forests	Temperate Conifer Forests	5	56.4
349	British Columbia coastal conifer forests	Temperate Conifer Forests	5	95.2
350	Central British Columbia Mountain forests	Temperate Conifer Forests	5	84.7
351	Central Pacific Northwest coastal forests	Temperate Conifer Forests	5	76
352	Central-Southern Cascades Forests	Temperate Conifer Forests	5	80.7
353	Colorado Rockies forests	Temperate Conifer Forests	5	78.9
354	Eastern Cascades forests	Temperate Conifer Forests	5	67
355	Fraser Plateau and Basin conifer forests	Temperate Conifer Forests	5	74.8
356	Great Basin montane forests	Temperate Conifer Forests	5	97.6
357	Klamath-Siskiyou forests	Temperate Conifer Forests	5	83.5
358	North Cascades conifer forests	Temperate Conifer Forests	5	85.1
359	Northern California coastal forests	Temperate Conifer Forests	5	74.2
360	Northern Pacific Alaskan coastal forests	Temperate Conifer Forests	5	96.7
361	Northern Rockies conifer forests	Temperate Conifer Forests	5	85.4
362	Okanogan dry forests	Temperate Conifer Forests	5	66.1
363	Piney Woods	Temperate Conifer Forests	5	23.7
364	Puget lowland forests	Temperate Conifer Forests	5	42.2
365	Queen Charlotte Islands conifer forests	Temperate Conifer Forests	5	93.5
366	Sierra Nevada forests	Temperate Conifer Forests	5	78.5
367	South Central Rockies forests	Temperate Conifer Forests	5	78.4
368	Wasatch and Uinta montane forests	Temperate Conifer Forests	5	63.2
369	Alaska Peninsula montane taiga	Boreal Forests/Taiga	6	99.9
370	Central Canadian Shield forests	Boreal Forests/Taiga	6	86.9
371	Cook Inlet taiga	Boreal Forests/Taiga	6	93
372	Copper Plateau taiga	Boreal Forests/Taiga	6	99.4
373	Eastern Canadian forests	Boreal Forests/Taiga	6	91.5
374	Eastern Canadian Shield taiga	Boreal Forests/Taiga	6	99.5
375	Interior Alaska-Yukon lowland taiga	Boreal Forests/Taiga	6	98.8
376	Mid-Canada Boreal Plains forests	Boreal Forests/Taiga	6	69.9
377	Midwest Canadian Shield forests	Boreal Forests/Taiga	6	94.6
378	Muskwa-Slave Lake taiga	Boreal Forests/Taiga	6	98.1
379	Northern Canadian Shield taiga	Boreal Forests/Taiga	6	98.3
380	Northern Cordillera forests	Boreal Forests/Taiga	6	99.4
381	Northwest Territories taiga	Boreal Forests/Taiga	6	98.9
382	Southern Hudson Bay taiga	Boreal Forests/Taiga	6	99.5
383	Watson Highlands taiga	Boreal Forests/Taiga	6	98.9
384	Western Gulf coastal grasslands	Tropical & Subtropical Grasslands, Savannas & Shrublands	7	11.8
385	California Central Valley grasslands	Temperate Grasslands, Savannas & Shrublands	8	2.9
386	Canadian Aspen forests and parklands	Temperate Grasslands, Savannas & Shrublands	8	3.2
387	Central US forest-grasslands transition	Temperate Grasslands, Savannas & Shrublands	8	8.8
388	Central Tallgrass prairie	Temperate Grasslands, Savannas & Shrublands	8	2.9
389	Central-Southern US mixed grasslands	Temperate Grasslands, Savannas & Shrublands	8	0.9
390	Cross-Timbers savanna-woodland	Temperate Grasslands, Savannas & Shrublands	8	1.9
391	Edwards Plateau savanna	Temperate Grasslands, Savannas & Shrublands	8	20.4
392	Flint Hills tallgrass prairie	Temperate Grasslands, Savannas & Shrublands	8	5.7
393	Mid-Atlantic US coastal savannas	Temperate Grasslands, Savannas & Shrublands	8	28.9
394	Montana Valley and Foothill grasslands	Temperate Grasslands, Savannas & Shrublands	8	21.7
395	Nebraska Sand Hills mixed grasslands	Temperate Grasslands, Savannas & Shrublands	8	1.4
396	Northern Shortgrass prairie	Temperate Grasslands, Savannas & Shrublands	8	4.8
397	Northern Tallgrass prairie	Temperate Grasslands, Savannas & Shrublands	8	7.4
398	Palouse prairie	Temperate Grasslands, Savannas & Shrublands	8	19.3
399	Southeast US conifer savannas	Temperate Grasslands, Savannas & Shrublands	8	26.7
400	Southeast US mixed woodlands and savannas	Temperate Grasslands, Savannas & Shrublands	8	33.3
401	Texas blackland prairies	Temperate Grasslands, Savannas & Shrublands	8	0.6
402	Western shortgrass prairie	Temperate Grasslands, Savannas & Shrublands	8	10.2
403	Willamette Valley oak savanna	Temperate Grasslands, Savannas & Shrublands	8	15.4
404	Ahklun and Kilbuck Upland Tundra	Tundra	11	99.9
405	Alaska-St. Elias Range tundra	Tundra	11	99.7
406	Aleutian Islands tundra	Tundra	11	99.2
407	Arctic coastal tundra	Tundra	11	98.5
408	Arctic foothills tundra	Tundra	11	100
409	Beringia lowland tundra	Tundra	11	99.9
410	Beringia upland tundra	Tundra	11	99.8
411	Brooks-British Range tundra	Tundra	11	100
412	Canadian High Arctic tundra	Tundra	11	100
413	Canadian Low Arctic tundra	Tundra	11	100
414	Canadian Middle Arctic Tundra	Tundra	11	100
415	Davis Highlands tundra	Tundra	11	100
416	Interior Yukon-Alaska alpine tundra	Tundra	11	99.4
417	Kalaallit Nunaat Arctic steppe	Tundra	11	100
418	Kalaallit Nunaat High Arctic tundra	Tundra	11	100
419	Ogilvie-MacKenzie alpine tundra	Tundra	11	99.5
420	Pacific Coastal Mountain icefields and tundra	Tundra	11	89.4
421	Torngat Mountain tundra	Tundra	11	100
422	California coastal sage and chaparral	Mediterranean Forests, Woodlands & Scrub	12	32.5
423	California interior chaparral and woodlands	Mediterranean Forests, Woodlands & Scrub	12	20.7
424	California montane chaparral and woodlands	Mediterranean Forests, Woodlands & Scrub	12	78.4
425	Santa Lucia Montane Chaparral & Woodlands	Mediterranean Forests, Woodlands & Scrub	12	44.6
426	Baja California desert	Deserts & Xeric Shrublands	13	65.2
427	Central Mexican matorral	Deserts & Xeric Shrublands	13	0.6
428	Chihuahuan desert	Deserts & Xeric Shrublands	13	41.8
429	Colorado Plateau shrublands	Deserts & Xeric Shrublands	13	77.1
430	Great Basin shrub steppe	Deserts & Xeric Shrublands	13	84.4
431	Gulf of California xeric scrub	Deserts & Xeric Shrublands	13	52.6
432	Meseta Central matorral	Deserts & Xeric Shrublands	13	7.5
433	Mojave desert	Deserts & Xeric Shrublands	13	81.1
434	Snake-Columbia shrub steppe	Deserts & Xeric Shrublands	13	51.9
435	Sonoran desert	Deserts & Xeric Shrublands	13	40.7
436	Tamaulipan matorral	Deserts & Xeric Shrublands	13	3.7
437	Tamaulipan mezquital	Deserts & Xeric Shrublands	13	11.4
438	Wyoming Basin shrub steppe	Deserts & Xeric Shrublands	13	53
439	Alto Paranß Atlantic forests	Tropical & Subtropical Moist Broadleaf Forests	1	5.8
440	Araucaria moist forests	Tropical & Subtropical Moist Broadleaf Forests	1	11
441	Atlantic Coast restingas	Tropical & Subtropical Moist Broadleaf Forests	1	26.1
442	Bahia coastal forests	Tropical & Subtropical Moist Broadleaf Forests	1	13.3
443	Bahia interior forests	Tropical & Subtropical Moist Broadleaf Forests	1	6.6
444	Bolivian Yungas	Tropical & Subtropical Moist Broadleaf Forests	1	83.1
445	Caatinga Enclaves moist forests	Tropical & Subtropical Moist Broadleaf Forests	1	11.7
446	Caqueta moist forests	Tropical & Subtropical Moist Broadleaf Forests	1	90.7
447	Catatumbo moist forests	Tropical & Subtropical Moist Broadleaf Forests	1	18.5
448	Cauca Valley montane forests	Tropical & Subtropical Moist Broadleaf Forests	1	10.2
449	Cayos Miskitos-San Andr?s and Providencia moist forests	Tropical & Subtropical Moist Broadleaf Forests	1	20.8
450	Central American Atlantic moist forests	Tropical & Subtropical Moist Broadleaf Forests	1	41.1
451	Central American montane forests	Tropical & Subtropical Moist Broadleaf Forests	1	39
452	Chiapas montane forests	Tropical & Subtropical Moist Broadleaf Forests	1	43
453	Chimalapas montane forests	Tropical & Subtropical Moist Broadleaf Forests	1	67.3
454	Choc?-Dari?n moist forests	Tropical & Subtropical Moist Broadleaf Forests	1	74.3
456	Cordillera La Costa montane forests	Tropical & Subtropical Moist Broadleaf Forests	1	51.5
457	Cordillera Oriental montane forests	Tropical & Subtropical Moist Broadleaf Forests	1	27.8
458	Costa Rican seasonal moist forests	Tropical & Subtropical Moist Broadleaf Forests	1	15.2
459	Cuban moist forests	Tropical & Subtropical Moist Broadleaf Forests	1	19.6
460	Eastern Cordillera Real montane forests	Tropical & Subtropical Moist Broadleaf Forests	1	51.5
461	Eastern Panamanian montane forests	Tropical & Subtropical Moist Broadleaf Forests	1	91.1
462	Fernando de Noronha-Atol das Rocas moist forests	Tropical & Subtropical Moist Broadleaf Forests	1	70
463	Guianan freshwater swamp forests	Tropical & Subtropical Moist Broadleaf Forests	1	82.8
464	Guianan Highlands moist forests	Tropical & Subtropical Moist Broadleaf Forests	1	99
465	Guianan lowland moist forests	Tropical & Subtropical Moist Broadleaf Forests	1	96.8
466	Guianan piedmont moist forests	Tropical & Subtropical Moist Broadleaf Forests	1	97.3
467	Gurupa vßrzea	Tropical & Subtropical Moist Broadleaf Forests	1	78.5
468	Hispaniolan moist forests	Tropical & Subtropical Moist Broadleaf Forests	1	8.4
469	Iquitos vßrzea	Tropical & Subtropical Moist Broadleaf Forests	1	84.6
470	Isthmian-Atlantic moist forests	Tropical & Subtropical Moist Broadleaf Forests	1	36.4
471	Isthmian-Pacific moist forests	Tropical & Subtropical Moist Broadleaf Forests	1	15.6
472	Jamaican moist forests	Tropical & Subtropical Moist Broadleaf Forests	1	17.8
473	Japurß-Solim?es-Negro moist forests	Tropical & Subtropical Moist Broadleaf Forests	1	98.6
474	Juruß-Purus moist forests	Tropical & Subtropical Moist Broadleaf Forests	1	99.3
475	Leeward Islands moist forests	Tropical & Subtropical Moist Broadleaf Forests	1	33.1
476	Madeira-Tapaj?s moist forests	Tropical & Subtropical Moist Broadleaf Forests	1	64
477	Magdalena Valley montane forests	Tropical & Subtropical Moist Broadleaf Forests	1	13.2
478	Magdalena-Urabß moist forests	Tropical & Subtropical Moist Broadleaf Forests	1	6.6
479	Mara±?n dry forests	Tropical & Subtropical Moist Broadleaf Forests	1	18
480	Maraj? vßrzea	Tropical & Subtropical Moist Broadleaf Forests	1	84.9
481	Mato Grosso tropical dry forests	Tropical & Subtropical Moist Broadleaf Forests	1	37.1
482	Monte Alegre vßrzea	Tropical & Subtropical Moist Broadleaf Forests	1	83.1
483	Napo moist forests	Tropical & Subtropical Moist Broadleaf Forests	1	89.7
484	Negro-Branco moist forests	Tropical & Subtropical Moist Broadleaf Forests	1	97.8
485	Northeast Brazil restingas	Tropical & Subtropical Moist Broadleaf Forests	1	52.1
486	Northwest Andean montane forests	Tropical & Subtropical Moist Broadleaf Forests	1	36
487	Oaxacan montane forests	Tropical & Subtropical Moist Broadleaf Forests	1	42.3
488	Orinoco Delta swamp forests	Tropical & Subtropical Moist Broadleaf Forests	1	94.2
489	Pantanos de Centla	Tropical & Subtropical Moist Broadleaf Forests	1	21.9
490	Pantepui forests & shrublands	Tropical & Subtropical Moist Broadleaf Forests	1	99.6
491	Pernambuco coastal forests	Tropical & Subtropical Moist Broadleaf Forests	1	11.8
492	Pernambuco interior forests	Tropical & Subtropical Moist Broadleaf Forests	1	6.3
493	Peruvian Yungas	Tropical & Subtropical Moist Broadleaf Forests	1	43.7
494	Pet?n-Veracruz moist forests	Tropical & Subtropical Moist Broadleaf Forests	1	33.9
495	Puerto Rican moist forests	Tropical & Subtropical Moist Broadleaf Forests	1	8.2
496	Purus vßrzea	Tropical & Subtropical Moist Broadleaf Forests	1	95.7
497	Purus-Madeira moist forests	Tropical & Subtropical Moist Broadleaf Forests	1	91.7
498	Rio Negro campinarana	Tropical & Subtropical Moist Broadleaf Forests	1	99.5
499	Santa Marta montane forests	Tropical & Subtropical Moist Broadleaf Forests	1	47.4
500	Serra do Mar coastal forests	Tropical & Subtropical Moist Broadleaf Forests	1	29.9
501	Sierra de los Tuxtlas	Tropical & Subtropical Moist Broadleaf Forests	1	10.1
502	Sierra Madre de Chiapas moist forests	Tropical & Subtropical Moist Broadleaf Forests	1	29.3
503	Solim?es-Japurß moist forests	Tropical & Subtropical Moist Broadleaf Forests	1	99.5
504	Southern Andean Yungas	Tropical & Subtropical Moist Broadleaf Forests	1	25.7
505	Southwest Amazon moist forests	Tropical & Subtropical Moist Broadleaf Forests	1	90
506	Talamancan montane forests	Tropical & Subtropical Moist Broadleaf Forests	1	73.3
507	Tapaj?s-Xingu moist forests	Tropical & Subtropical Moist Broadleaf Forests	1	76.8
508	Tocantins/Pindare moist forests	Tropical & Subtropical Moist Broadleaf Forests	1	29.5
510	Trinidad and Tobago moist forest	Tropical & Subtropical Moist Broadleaf Forests	1	41.5
511	Uatum?-Trombetas moist forests	Tropical & Subtropical Moist Broadleaf Forests	1	93.7
512	Ucayali moist forests	Tropical & Subtropical Moist Broadleaf Forests	1	81.5
513	Venezuelan Andes montane forests	Tropical & Subtropical Moist Broadleaf Forests	1	24.8
514	Veracruz moist forests	Tropical & Subtropical Moist Broadleaf Forests	1	8.5
515	Veracruz montane forests	Tropical & Subtropical Moist Broadleaf Forests	1	13.9
516	Western Ecuador moist forests	Tropical & Subtropical Moist Broadleaf Forests	1	18.3
517	Windward Islands moist forests	Tropical & Subtropical Moist Broadleaf Forests	1	25.2
518	Xingu-Tocantins-Araguaia moist forests	Tropical & Subtropical Moist Broadleaf Forests	1	39
519	Yucatßn moist forests	Tropical & Subtropical Moist Broadleaf Forests	1	71.7
520	Apure-Villavicencio dry forests	Tropical & Subtropical Dry Broadleaf Forests	2	4.1
521	Baj?o dry forests	Tropical & Subtropical Dry Broadleaf Forests	2	1.9
522	Balsas dry forests	Tropical & Subtropical Dry Broadleaf Forests	2	8.3
523	Bolivian montane dry forests	Tropical & Subtropical Dry Broadleaf Forests	2	11.6
524	Brazilian Atlantic dry forests	Tropical & Subtropical Dry Broadleaf Forests	2	16.3
525	Caatinga	Tropical & Subtropical Dry Broadleaf Forests	2	9.4
526	Cauca Valley dry forests	Tropical & Subtropical Dry Broadleaf Forests	2	0.7
527	Central American dry forests	Tropical & Subtropical Dry Broadleaf Forests	2	5.7
528	Chiapas Depression dry forests	Tropical & Subtropical Dry Broadleaf Forests	2	14
529	Chiquitano dry forests	Tropical & Subtropical Dry Broadleaf Forests	2	53.2
530	Cuban dry forests	Tropical & Subtropical Dry Broadleaf Forests	2	5.3
531	Ecuadorian dry forests	Tropical & Subtropical Dry Broadleaf Forests	2	2.4
532	Hispaniolan dry forests	Tropical & Subtropical Dry Broadleaf Forests	2	17
534	Jalisco dry forests	Tropical & Subtropical Dry Broadleaf Forests	2	7.3
535	Jamaican dry forests	Tropical & Subtropical Dry Broadleaf Forests	2	7.8
536	Lara-Falc?n dry forests	Tropical & Subtropical Dry Broadleaf Forests	2	4.4
537	Lesser Antillean dry forests	Tropical & Subtropical Dry Broadleaf Forests	2	3.6
538	Magdalena Valley dry forests	Tropical & Subtropical Dry Broadleaf Forests	2	2.4
539	Maracaibo dry forests	Tropical & Subtropical Dry Broadleaf Forests	2	3
540	Maranh?o Baba?u forests	Tropical & Subtropical Dry Broadleaf Forests	2	32.9
541	Panamanian dry forests	Tropical & Subtropical Dry Broadleaf Forests	2	2.7
542	Pat?a valley dry forests	Tropical & Subtropical Dry Broadleaf Forests	2	23
543	Puerto Rican dry forests	Tropical & Subtropical Dry Broadleaf Forests	2	12.3
544	Sierra de la Laguna dry forests	Tropical & Subtropical Dry Broadleaf Forests	2	0.7
545	Sinaloan dry forests	Tropical & Subtropical Dry Broadleaf Forests	2	17.4
546	Sin· Valley dry forests	Tropical & Subtropical Dry Broadleaf Forests	2	3.1
547	Southern Pacific dry forests	Tropical & Subtropical Dry Broadleaf Forests	2	16
548	Trinidad and Tobago dry forest	Tropical & Subtropical Dry Broadleaf Forests	2	11.3
549	Tumbes-Piura dry forests	Tropical & Subtropical Dry Broadleaf Forests	2	3.8
550	Veracruz dry forests	Tropical & Subtropical Dry Broadleaf Forests	2	1.3
551	Yucatßn dry forests	Tropical & Subtropical Dry Broadleaf Forests	2	41.9
552	Bahamian pineyards	Tropical & Subtropical Coniferous Forests	3	77.8
553	Central American pine-oak forests	Tropical & Subtropical Coniferous Forests	3	25.4
554	Cuban pine forests	Tropical & Subtropical Coniferous Forests	3	13.4
555	Hispaniolan pine forests	Tropical & Subtropical Coniferous Forests	3	40.3
556	Sierra de la Laguna pine-oak forests	Tropical & Subtropical Coniferous Forests	3	27.8
557	Sierra Madre de Oaxaca pine-oak forests	Tropical & Subtropical Coniferous Forests	3	57.1
558	Sierra Madre del Sur pine-oak forests	Tropical & Subtropical Coniferous Forests	3	48.8
559	Trans-Mexican Volcanic Belt pine-oak forests	Tropical & Subtropical Coniferous Forests	3	19.6
560	Juan Fernßndez Islands temperate forests	Temperate Broadleaf & Mixed Forests	4	77.1
561	Magellanic subpolar forests	Temperate Broadleaf & Mixed Forests	4	92.8
563	Valdivian temperate forests	Temperate Broadleaf & Mixed Forests	4	70.8
564	Belizian pine savannas	Tropical & Subtropical Grasslands, Savannas & Shrublands	7	75.6
565	Beni savanna	Tropical & Subtropical Grasslands, Savannas & Shrublands	7	45
566	Campos Rupestres montane savanna	Tropical & Subtropical Grasslands, Savannas & Shrublands	7	29
567	Cerrado	Tropical & Subtropical Grasslands, Savannas & Shrublands	7	22.1
569	Dry Chaco	Tropical & Subtropical Grasslands, Savannas & Shrublands	7	31.8
570	Guianan savanna	Tropical & Subtropical Grasslands, Savannas & Shrublands	7	90
571	Humid Chaco	Tropical & Subtropical Grasslands, Savannas & Shrublands	7	4.9
572	Llanos	Tropical & Subtropical Grasslands, Savannas & Shrublands	7	47.1
573	Miskito pine forests	Tropical & Subtropical Grasslands, Savannas & Shrublands	7	86
574	Uruguayan savanna	Tropical & Subtropical Grasslands, Savannas & Shrublands	7	1.8
575	Espinal	Temperate Grasslands, Savannas & Shrublands	8	0.3
576	Humid Pampas	Temperate Grasslands, Savannas & Shrublands	8	0.4
577	Low Monte	Temperate Grasslands, Savannas & Shrublands	8	25
578	Patagonian steppe	Temperate Grasslands, Savannas & Shrublands	8	64.8
579	Cuban wetlands	Flooded Grasslands & Savannas	9	70.3
580	Enriquillo wetlands	Flooded Grasslands & Savannas	9	58.8
581	Everglades flooded grasslands	Flooded Grasslands & Savannas	9	58.7
582	Guayaquil flooded grasslands	Flooded Grasslands & Savannas	9	4
583	Orinoco wetlands	Flooded Grasslands & Savannas	9	75.2
584	Pantanal	Flooded Grasslands & Savannas	9	22.8
585	Paranß flooded savanna	Flooded Grasslands & Savannas	9	6.4
586	Southern Cone Mesopotamian savanna	Flooded Grasslands & Savannas	9	0.3
587	Central Andean dry puna	Montane Grasslands & Shrublands	10	59.8
588	Central Andean puna	Montane Grasslands & Shrublands	10	50.9
589	Central Andean wet puna	Montane Grasslands & Shrublands	10	35.1
590	Cordillera Central pßramo	Montane Grasslands & Shrublands	10	33.4
591	Cordillera de Merida pßramo	Montane Grasslands & Shrublands	10	76.1
592	High Monte	Montane Grasslands & Shrublands	10	65.5
593	Northern Andean pßramo	Montane Grasslands & Shrublands	10	33.5
594	Santa Marta pßramo	Montane Grasslands & Shrublands	10	97.8
595	Southern Andean steppe	Montane Grasslands & Shrublands	10	94
596	Chilean Matorral	Mediterranean Forests, Woodlands & Scrub	12	44.1
597	Araya and Paria xeric scrub	Deserts & Xeric Shrublands	13	35.9
598	Atacama desert	Deserts & Xeric Shrublands	13	84
599	Caribbean shrublands	Deserts & Xeric Shrublands	13	8.2
600	Cuban cactus scrub	Deserts & Xeric Shrublands	13	20.1
601	Galßpagos Islands xeric scrub	Deserts & Xeric Shrublands	13	95.2
602	Guajira-Barranquilla xeric scrub	Deserts & Xeric Shrublands	13	2.6
603	La Costa xeric shrublands	Deserts & Xeric Shrublands	13	13.1
605	Motagua Valley thornscrub	Deserts & Xeric Shrublands	13	22.3
606	Paraguanß xeric scrub	Deserts & Xeric Shrublands	13	12.3
607	San Lucan xeric scrub	Deserts & Xeric Shrublands	13	2
608	Sechura desert	Deserts & Xeric Shrublands	13	14.1
610	Tehuacßn Valley matorral	Deserts & Xeric Shrublands	13	0.8
611	Amazon-Orinoco-Southern Caribbean mangroves	Mangroves	14	63.2
612	Bahamian-Antillean mangroves	Mangroves	14	63.3
613	Mesoamerican Gulf-Caribbean mangroves	Mangroves	14	61.7
614	Northern Mesoamerican Pacific mangroves	Mangroves	14	22.6
615	South American Pacific mangroves	Mangroves	14	53.8
616	Southern Atlantic Brazilian mangroves	Mangroves	14	31.7
617	Southern Mesoamerican Pacific mangroves	Mangroves	14	46.1
618	Carolines tropical moist forests	Tropical & Subtropical Moist Broadleaf Forests	1	61.7
619	Central Polynesian tropical moist forests	Tropical & Subtropical Moist Broadleaf Forests	1	0
620	Cook Islands tropical moist forests	Tropical & Subtropical Moist Broadleaf Forests	1	43.9
621	Eastern Micronesia tropical moist forests	Tropical & Subtropical Moist Broadleaf Forests	1	10
622	Fiji tropical moist forests	Tropical & Subtropical Moist Broadleaf Forests	1	74.3
623	Hawai'i tropical moist forests	Tropical & Subtropical Moist Broadleaf Forests	1	63.3
624	Kermadec Islands subtropical moist forests	Tropical & Subtropical Moist Broadleaf Forests	1	100
625	Marquesas tropical moist forests	Tropical & Subtropical Moist Broadleaf Forests	1	52.8
626	Ogasawara subtropical moist forests	Tropical & Subtropical Moist Broadleaf Forests	1	72.9
627	Palau tropical moist forests	Tropical & Subtropical Moist Broadleaf Forests	1	61.1
628	Rapa Nui and Sala y G?mez subtropical forests	Tropical & Subtropical Moist Broadleaf Forests	1	64.3
629	Samoan tropical moist forests	Tropical & Subtropical Moist Broadleaf Forests	1	29.5
630	Society Islands tropical moist forests	Tropical & Subtropical Moist Broadleaf Forests	1	30.8
631	Tongan tropical moist forests	Tropical & Subtropical Moist Broadleaf Forests	1	41.8
632	Tuamotu tropical moist forests	Tropical & Subtropical Moist Broadleaf Forests	1	31.7
633	Tubuai tropical moist forests	Tropical & Subtropical Moist Broadleaf Forests	1	24.4
634	Western Polynesian tropical moist forests	Tropical & Subtropical Moist Broadleaf Forests	1	40
635	Fiji tropical dry forests	Tropical & Subtropical Dry Broadleaf Forests	2	33.4
636	Hawai'i tropical dry forests	Tropical & Subtropical Dry Broadleaf Forests	2	41.8
637	Marianas tropical dry forests	Tropical & Subtropical Dry Broadleaf Forests	2	14.8
638	Yap tropical dry forests	Tropical & Subtropical Dry Broadleaf Forests	2	0
639	Hawai'i tropical high shrublands	Tropical & Subtropical Grasslands, Savannas & Shrublands	7	98.4
640	Hawai'i tropical low shrublands	Tropical & Subtropical Grasslands, Savannas & Shrublands	7	40.3
642	Guizhou Plateau broadleaf and mixed forests	Tropical & Subtropical Moist Broadleaf Forests	1	6.2
643	Yunnan Plateau subtropical evergreen forests	Tropical & Subtropical Moist Broadleaf Forests	1	8.8
644	Appenine deciduous montane forests	Temperate Broadleaf & Mixed Forests	4	60.2
645	Azores temperate mixed forests	Temperate Broadleaf & Mixed Forests	4	28.9
646	Balkan mixed forests	Temperate Broadleaf & Mixed Forests	4	19.2
647	Baltic mixed forests	Temperate Broadleaf & Mixed Forests	4	15.9
648	Cantabrian mixed forests	Temperate Broadleaf & Mixed Forests	4	17.3
649	Caspian Hyrcanian mixed forests	Temperate Broadleaf & Mixed Forests	4	4.9
650	Caucasus mixed forests	Temperate Broadleaf & Mixed Forests	4	40.1
651	Celtic broadleaf forests	Temperate Broadleaf & Mixed Forests	4	7
652	Central Anatolian steppe and woodlands	Temperate Broadleaf & Mixed Forests	4	2.1
653	Central China Loess Plateau mixed forests	Temperate Broadleaf & Mixed Forests	4	6.9
654	Central European mixed forests	Temperate Broadleaf & Mixed Forests	4	17.3
655	Central Korean deciduous forests	Temperate Broadleaf & Mixed Forests	4	15.4
656	Changbai Mountains mixed forests	Temperate Broadleaf & Mixed Forests	4	68.2
657	Changjiang Plain evergreen forests	Temperate Broadleaf & Mixed Forests	4	11.7
658	Crimean Submediterranean forest complex	Temperate Broadleaf & Mixed Forests	4	49.6
659	Daba Mountains evergreen forests	Temperate Broadleaf & Mixed Forests	4	15.7
660	Dinaric Mountains mixed forests	Temperate Broadleaf & Mixed Forests	4	56.3
661	East European forest steppe	Temperate Broadleaf & Mixed Forests	4	19.2
662	Eastern Anatolian deciduous forests	Temperate Broadleaf & Mixed Forests	4	13.3
663	English Lowlands beech forests	Temperate Broadleaf & Mixed Forests	4	5.3
664	European Atlantic mixed forests	Temperate Broadleaf & Mixed Forests	4	5.3
665	Euxine-Colchic broadleaf forests	Temperate Broadleaf & Mixed Forests	4	17.6
666	Hokkaido deciduous forests	Temperate Broadleaf & Mixed Forests	4	40.2
667	Huang He Plain mixed forests	Temperate Broadleaf & Mixed Forests	4	1.6
668	Madeira evergreen forests	Temperate Broadleaf & Mixed Forests	4	26.5
669	Manchurian mixed forests	Temperate Broadleaf & Mixed Forests	4	58.5
670	Nihonkai evergreen forests	Temperate Broadleaf & Mixed Forests	4	43.2
671	Nihonkai montane deciduous forests	Temperate Broadleaf & Mixed Forests	4	63.2
672	North Atlantic moist mixed forests	Temperate Broadleaf & Mixed Forests	4	46.3
673	Northeast China Plain deciduous forests	Temperate Broadleaf & Mixed Forests	4	3.5
674	Pannonian mixed forests	Temperate Broadleaf & Mixed Forests	4	18.7
675	Po Basin mixed forests	Temperate Broadleaf & Mixed Forests	4	2.5
676	Pyrenees conifer and mixed forests	Temperate Broadleaf & Mixed Forests	4	50.2
677	Qin Ling Mountains deciduous forests	Temperate Broadleaf & Mixed Forests	4	29.6
678	Rodope montane mixed forests	Temperate Broadleaf & Mixed Forests	4	62.6
679	Sarmatic mixed forests	Temperate Broadleaf & Mixed Forests	4	50
680	Sichuan Basin evergreen broadleaf forests	Temperate Broadleaf & Mixed Forests	4	0.6
681	Southern Korea evergreen forests	Temperate Broadleaf & Mixed Forests	4	9.5
682	Taiheiyo evergreen forests	Temperate Broadleaf & Mixed Forests	4	30.4
683	Taiheiyo montane deciduous forests	Temperate Broadleaf & Mixed Forests	4	55
684	Tarim Basin deciduous forests and steppe	Temperate Broadleaf & Mixed Forests	4	54.1
685	Ussuri broadleaf and mixed forests	Temperate Broadleaf & Mixed Forests	4	94.3
686	Western European broadleaf forests	Temperate Broadleaf & Mixed Forests	4	6.9
687	Western Siberian hemiboreal forests	Temperate Broadleaf & Mixed Forests	4	71.9
688	Zagros Mountains forest steppe	Temperate Broadleaf & Mixed Forests	4	3.7
689	Alps conifer and mixed forests	Temperate Conifer Forests	5	47
690	Altai montane forest and forest steppe	Temperate Conifer Forests	5	60.3
691	Caledon conifer forests	Temperate Conifer Forests	5	63.1
692	Carpathian montane forests	Temperate Conifer Forests	5	33.4
693	Da Hinggan-Dzhagdy Mountains conifer forests	Temperate Conifer Forests	5	92.7
694	East Afghan montane conifer forests	Temperate Conifer Forests	5	16.5
695	Elburz Range forest steppe	Temperate Conifer Forests	5	12.6
696	Helanshan montane conifer forests	Temperate Conifer Forests	5	31.6
697	Hengduan Mountains subalpine conifer forests	Temperate Conifer Forests	5	52.2
698	Hokkaido montane conifer forests	Temperate Conifer Forests	5	55.5
699	Honshu alpine conifer forests	Temperate Conifer Forests	5	69.3
700	Khangai Mountains conifer forests	Temperate Conifer Forests	5	47.4
701	Mediterranean conifer and mixed forests	Temperate Conifer Forests	5	15
702	Northeast Himalayan subalpine conifer forests	Temperate Conifer Forests	5	84.8
703	Northern Anatolian conifer and deciduous forests	Temperate Conifer Forests	5	16.8
704	Nujiang Langcang Gorge alpine conifer and mixed forests	Temperate Conifer Forests	5	60.2
705	Qilian Mountains conifer forests	Temperate Conifer Forests	5	54.3
706	Qionglai-Minshan conifer forests	Temperate Conifer Forests	5	48.8
707	Sayan montane conifer forests	Temperate Conifer Forests	5	90.3
708	Scandinavian coastal conifer forests	Temperate Conifer Forests	5	62.6
709	Tian Shan montane conifer forests	Temperate Conifer Forests	5	43.1
710	East Siberian taiga	Boreal Forests/Taiga	6	95.1
711	Iceland boreal birch forests and alpine tundra	Boreal Forests/Taiga	6	98.8
712	Kamchatka taiga	Boreal Forests/Taiga	6	98.1
713	Kamchatka-Kurile meadows and sparse forests	Boreal Forests/Taiga	6	98.2
714	Northeast Siberian taiga	Boreal Forests/Taiga	6	99
715	Okhotsk-Manchurian taiga	Boreal Forests/Taiga	6	93.2
716	Sakhalin Island taiga	Boreal Forests/Taiga	6	94.1
717	Scandinavian and Russian taiga	Boreal Forests/Taiga	6	80.3
718	Trans-Baikal conifer forests	Boreal Forests/Taiga	6	86.2
719	Urals montane forest and taiga	Boreal Forests/Taiga	6	88.6
720	West Siberian taiga	Boreal Forests/Taiga	6	93
721	Alai-Western Tian Shan steppe	Temperate Grasslands, Savannas & Shrublands	8	2
722	Al-Hajar foothill xeric woodlands and shrublands	Temperate Grasslands, Savannas & Shrublands	8	26.5
723	Al-Hajar montane woodlands and shrublands	Temperate Grasslands, Savannas & Shrublands	8	23.3
724	Altai steppe and semi-desert	Temperate Grasslands, Savannas & Shrublands	8	61
725	Central Anatolian steppe	Temperate Grasslands, Savannas & Shrublands	8	2.4
726	Daurian forest steppe	Temperate Grasslands, Savannas & Shrublands	8	56.3
727	Eastern Anatolian montane steppe	Temperate Grasslands, Savannas & Shrublands	8	7.1
728	Emin Valley steppe	Temperate Grasslands, Savannas & Shrublands	8	35.7
729	Faroe Islands boreal grasslands	Temperate Grasslands, Savannas & Shrublands	8	72.5
730	Gissaro-Alai open woodlands	Temperate Grasslands, Savannas & Shrublands	8	26.5
731	Kazakh forest steppe	Temperate Grasslands, Savannas & Shrublands	8	35.2
732	Kazakh steppe	Temperate Grasslands, Savannas & Shrublands	8	35.5
733	Kazakh upland steppe	Temperate Grasslands, Savannas & Shrublands	8	52.3
734	Mongolian-Manchurian grassland	Temperate Grasslands, Savannas & Shrublands	8	32.2
735	Pontic steppe	Temperate Grasslands, Savannas & Shrublands	8	11.9
736	Sayan Intermontane steppe	Temperate Grasslands, Savannas & Shrublands	8	81.5
737	Selenge-Orkhon forest steppe	Temperate Grasslands, Savannas & Shrublands	8	34.5
738	South Siberian forest steppe	Temperate Grasslands, Savannas & Shrublands	8	50.3
739	Syrian xeric grasslands and shrublands	Temperate Grasslands, Savannas & Shrublands	8	4.6
740	Tian Shan foothill arid steppe	Temperate Grasslands, Savannas & Shrublands	8	20.2
741	Amur meadow steppe	Flooded Grasslands & Savannas	9	48.7
742	Bohai Sea saline meadow	Flooded Grasslands & Savannas	9	11.9
743	Nenjiang River grassland	Flooded Grasslands & Savannas	9	5
744	Nile Delta flooded savanna	Flooded Grasslands & Savannas	9	17.7
745	Saharan halophytics	Flooded Grasslands & Savannas	9	70.6
746	Suiphun-Khanka meadows and forest meadows	Flooded Grasslands & Savannas	9	37.7
747	Tigris-Euphrates alluvial salt marsh	Flooded Grasslands & Savannas	9	11.3
748	Yellow Sea saline meadow	Flooded Grasslands & Savannas	9	8.1
749	Altai alpine meadow and tundra	Montane Grasslands & Shrublands	10	70.5
750	Central Tibetan Plateau alpine steppe	Montane Grasslands & Shrublands	10	83.8
751	Eastern Himalayan alpine shrub and meadows	Montane Grasslands & Shrublands	10	78.5
752	Ghorat-Hazarajat alpine meadow	Montane Grasslands & Shrublands	10	33.6
753	Hindu Kush alpine meadow	Montane Grasslands & Shrublands	10	61.5
754	Karakoram-West Tibetan Plateau alpine steppe	Montane Grasslands & Shrublands	10	73.5
755	Khangai Mountains alpine meadow	Montane Grasslands & Shrublands	10	62.1
756	Kopet Dag woodlands and forest steppe	Montane Grasslands & Shrublands	10	3.9
757	Kuh Rud and Eastern Iran montane woodlands	Montane Grasslands & Shrublands	10	28.7
758	Mediterranean High Atlas juniper steppe	Montane Grasslands & Shrublands	10	35.1
759	North Tibetan Plateau-Kunlun Mountains alpine desert	Montane Grasslands & Shrublands	10	90.4
760	Northwestern Himalayan alpine shrub and meadows	Montane Grasslands & Shrublands	10	60.7
761	Ordos Plateau steppe	Montane Grasslands & Shrublands	10	4.6
762	Pamir alpine desert and tundra	Montane Grasslands & Shrublands	10	75.7
763	Qilian Mountains subalpine meadows	Montane Grasslands & Shrublands	10	85.9
764	Sayan alpine meadows and tundra	Montane Grasslands & Shrublands	10	88.9
765	Southeast Tibet shrublands and meadows	Montane Grasslands & Shrublands	10	72.3
766	Sulaiman Range alpine meadows	Montane Grasslands & Shrublands	10	3.6
767	Tian Shan montane steppe and meadows	Montane Grasslands & Shrublands	10	53.7
768	Tibetan Plateau alpine shrublands and meadows	Montane Grasslands & Shrublands	10	78
769	Western Himalayan alpine shrub and meadows	Montane Grasslands & Shrublands	10	84.4
770	Yarlung Zanbo arid steppe	Montane Grasslands & Shrublands	10	45.4
771	Cherskii-Kolyma mountain tundra	Tundra	11	99.5
772	Chukchi Peninsula tundra	Tundra	11	99.9
773	Kamchatka tundra	Tundra	11	99.5
774	Kola Peninsula tundra	Tundra	11	98.2
775	Northeast Siberian coastal tundra	Tundra	11	99.6
776	Northwest Russian-Novaya Zemlya tundra	Tundra	11	98.7
777	Novosibirsk Islands Arctic desert	Tundra	11	100
778	Russian Arctic desert	Tundra	11	98.3
779	Russian Bering tundra	Tundra	11	98.9
780	Scandinavian Montane Birch forest and grasslands	Tundra	11	94.4
781	Taimyr-Central Siberian tundra	Tundra	11	99.8
782	Trans-Baikal Bald Mountain tundra	Tundra	11	98.3
783	Wrangel Island Arctic desert	Tundra	11	100
784	Yamal-Gydan tundra	Tundra	11	99
785	Aegean and Western Turkey sclerophyllous and mixed forests	Mediterranean Forests, Woodlands & Scrub	12	21.7
786	Anatolian conifer and deciduous mixed forests	Mediterranean Forests, Woodlands & Scrub	12	8.7
787	Canary Islands dry woodlands and forests	Mediterranean Forests, Woodlands & Scrub	12	42.6
788	Corsican montane broadleaf and mixed forests	Mediterranean Forests, Woodlands & Scrub	12	86.7
789	Crete Mediterranean forests	Mediterranean Forests, Woodlands & Scrub	12	31
790	Cyprus Mediterranean forests	Mediterranean Forests, Woodlands & Scrub	12	11.2
791	Eastern Mediterranean conifer-broadleaf forests	Mediterranean Forests, Woodlands & Scrub	12	2.8
792	Iberian conifer forests	Mediterranean Forests, Woodlands & Scrub	12	40.9
793	Iberian sclerophyllous and semi-deciduous forests	Mediterranean Forests, Woodlands & Scrub	12	8.5
794	Illyrian deciduous forests	Mediterranean Forests, Woodlands & Scrub	12	27
795	Italian sclerophyllous and semi-deciduous forests	Mediterranean Forests, Woodlands & Scrub	12	19.8
796	Mediterranean Acacia-Argania dry woodlands and succulent thickets	Mediterranean Forests, Woodlands & Scrub	12	29.5
797	Mediterranean dry woodlands and steppe	Mediterranean Forests, Woodlands & Scrub	12	35.6
798	Mediterranean woodlands and forests	Mediterranean Forests, Woodlands & Scrub	12	7.2
799	Northeast Spain and Southern France Mediterranean forests	Mediterranean Forests, Woodlands & Scrub	12	29.6
800	Northwest Iberian montane forests	Mediterranean Forests, Woodlands & Scrub	12	25.3
801	Pindus Mountains mixed forests	Mediterranean Forests, Woodlands & Scrub	12	41.5
802	South Apennine mixed montane forests	Mediterranean Forests, Woodlands & Scrub	12	48.1
803	Southeast Iberian shrubs and woodlands	Mediterranean Forests, Woodlands & Scrub	12	6.7
804	Southern Anatolian montane conifer and deciduous forests	Mediterranean Forests, Woodlands & Scrub	12	23.3
805	Southwest Iberian Mediterranean sclerophyllous and mixed forests	Mediterranean Forests, Woodlands & Scrub	12	8.3
806	Tyrrhenian-Adriatic sclerophyllous and mixed forests	Mediterranean Forests, Woodlands & Scrub	12	17
807	Afghan Mountains semi-desert	Deserts & Xeric Shrublands	13	38.2
808	Alashan Plateau semi-desert	Deserts & Xeric Shrublands	13	79.4
809	Arabian desert	Deserts & Xeric Shrublands	13	80.8
810	Arabian sand desert	Deserts & Xeric Shrublands	13	93.9
811	Arabian-Persian Gulf coastal plain desert	Deserts & Xeric Shrublands	13	66
812	Azerbaijan shrub desert and steppe	Deserts & Xeric Shrublands	13	5.1
813	Badghyz and Karabil semi-desert	Deserts & Xeric Shrublands	13	4.6
814	Baluchistan xeric woodlands	Deserts & Xeric Shrublands	13	13.5
815	Caspian lowland desert	Deserts & Xeric Shrublands	13	55
816	Central Afghan Mountains xeric woodlands	Deserts & Xeric Shrublands	13	16.8
817	Central Asian northern desert	Deserts & Xeric Shrublands	13	57.6
818	Central Asian riparian woodlands	Deserts & Xeric Shrublands	13	21
819	Central Asian southern desert	Deserts & Xeric Shrublands	13	10.2
820	Central Persian desert basins	Deserts & Xeric Shrublands	13	35.6
821	East Arabian fog shrublands and sand desert	Deserts & Xeric Shrublands	13	62.8
822	East Sahara Desert	Deserts & Xeric Shrublands	13	97.1
823	East Saharan montane xeric woodlands	Deserts & Xeric Shrublands	13	78.6
824	Eastern Gobi desert steppe	Deserts & Xeric Shrublands	13	58.3
825	Gobi Lakes Valley desert steppe	Deserts & Xeric Shrublands	13	61.3
826	Great Lakes Basin desert steppe	Deserts & Xeric Shrublands	13	61
827	Junggar Basin semi-desert	Deserts & Xeric Shrublands	13	46.1
828	Kazakh semi-desert	Deserts & Xeric Shrublands	13	94.5
829	Kopet Dag semi-desert	Deserts & Xeric Shrublands	13	0
830	Mesopotamian shrub desert	Deserts & Xeric Shrublands	13	33.1
831	North Arabian desert	Deserts & Xeric Shrublands	13	80.6
832	North Arabian highland shrublands	Deserts & Xeric Shrublands	13	71.3
833	North Saharan Xeric Steppe and Woodland	Deserts & Xeric Shrublands	13	90.5
834	Paropamisus xeric woodlands	Deserts & Xeric Shrublands	13	16.3
835	Qaidam Basin semi-desert	Deserts & Xeric Shrublands	13	88.8
836	Red Sea coastal desert	Deserts & Xeric Shrublands	13	72.1
837	Red Sea-Arabian Desert shrublands	Deserts & Xeric Shrublands	13	69.2
838	Registan-North Pakistan sandy desert	Deserts & Xeric Shrublands	13	65.2
839	Saharan Atlantic coastal desert	Deserts & Xeric Shrublands	13	92.7
840	South Arabian plains and plateau desert	Deserts & Xeric Shrublands	13	75.4
841	South Iran Nubo-Sindian desert and semi-desert	Deserts & Xeric Shrublands	13	31.3
842	South Sahara desert	Deserts & Xeric Shrublands	13	93.3
843	Taklimakan desert	Deserts & Xeric Shrublands	13	59.5
844	Tibesti-Jebel Uweinat montane xeric woodlands	Deserts & Xeric Shrublands	13	96.4
845	West Sahara desert	Deserts & Xeric Shrublands	13	96
846	West Saharan montane xeric woodlands	Deserts & Xeric Shrublands	13	93.3
