# Supplementary material for: Global areas of low human impact (‘Low Impact Areas’) and fragmentation of the natural world
Source: Sci Rep. 2019 Oct 2;9:14179. doi: 10.1038/s41598-019-50558-6 (PMC6775135; doi:10.1038/s41598-019-50558-6)
Supplement: Supplementary file 3 — Supplemental Table S3 [file 41598_2019_50558_MOESM3_ESM.xlsx]

## Sheet: TableS3_EvalFinal_LIAs
HFP validation data set - https://datadryad.org/resource/doi:10.5061/dryad.052q5
3114 original data points; 105 were excluded due to location in NoData areas of LIA data set
HFP validation points		No. points
Low impact	0	1752
High impact	1	1257
Total		3009
Low Impact Area validation using HFP validation data
Kappa					Percent accuracy
	low	high	Total
low	1376	376	1752		0.785388	agree - low impact
high	291	966	1257		0.768496	agree - high impact
Total	1667	1342	3009
Agreement	1376	966	2342
By Chance	970.616	560.616	1531.23
Cohen's Kappa statistic			0.548644
Human Footprint own validation
Kappa					Percent accuracy
	low	high	Total
low	1380	372	1752		0.787671	agree - low impact
high	300	957	1257		0.761337	agree - high impact
Total	1680	1329	3009
Agreement	1380	957	2337
By Chance	978.185	555.185	1533.37
Cohen's Kappa statistic			0.544601
